# Supplementary material for: Fusarium pseudograminearum Isolates Show Enhanced Growth and Na+ Uptake but Suppressed Mycotoxin Production After Exposure to NaCl at Different Temperatures
Source: Biology (Basel). 2026 Feb 4;15(3):280. doi: 10.3390/biology15030280 (PMC12897232; doi:10.3390/biology15030280)
Supplement: Supplementary file 1 [file biology-15-00280-s001.zip]

Archive with 1 entries (1 files):
- biology-4098556-supplementary.pdf
